# Supplementary material for: Physical Changes of Preschool Children during COVID-19 School Closures in Fujian, China
Source: Int J Environ Res Public Health. 2022 Oct 21;19(20):13699. doi: 10.3390/ijerph192013699 (PMC9602639; doi:10.3390/ijerph192013699)
Supplement: Supplementary file 1 [file ijerph-19-13699-s001.zip]

Archive with 1 entries (1 files):
- ijerph-1929489-supplementary.pdf
